# Supplementary material for: Charting the Proteins of Oropouche Virus
Source: Viruses. 2025 Oct 28;17(11):1434. doi: 10.3390/v17111434 (PMC12656799; doi:10.3390/v17111434)
Supplement: Supplementary file 1 [file viruses-17-01434-s001.zip]

Archive with 1 entries (1 files):
- viruses-3909905-supplementary.pdf
